# Supplementary material for: 5 years DKMS Chile: approach, results and impact of the first unrelated stem cell donor center in Chile
Source: Front Med (Lausanne). 2023 Oct 12;10:1236506. doi: 10.3389/fmed.2023.1236506 (PMC10601464; doi:10.3389/fmed.2023.1236506)
Supplement: Supplementary file 1 [file Table_1.xlsx]

## Sheet: S1 Country of origin parents 
Supplemental information 1: Country of origin of the donor´s parents
Country of origin (mother/father)	Number of donors	Donors [%]
CL/CL	156716	0.936
VE/VE	1904	0.011
CO/CO	894	0.005
AR/AR	633	0.004
AR/CL or CL/AR	698	0.004
PE/PE	561	0.003
ES/CL or CL/ES	390	0.002
DE/CL or CL/DE	263	0.002
BR/BR	231	0.001
IT/CL or CL/IT	208	0.001
EC/EC	233	0.001
ES/ES	191	0.001
PE/CL or CL/PE	238	0.001
BO/BO	161	0.001
UY/UY	106	0.001
VE/CL or CL/VE	118	0.001
BR/CL or CL/BR	100	0.001
US/CL or CL/US	122	0.001
EC/CL or CL/EC	114	0.001
BO/CL or CL/BO	121	0.001
other or missing information	3344	0.02
	167346
All categories with 100 or more donors are detailed
CL: Chile
AR: Argentina
BO: Bolivia
BR: Brazil
CO: Colombia
DE: Germany
EC: Ecuador
ES: Spain
IT: Italy
PE: Peru
US: United States
UT: Uruguay
VE: Venezuela

## Sheet: S2 Ethnic origin
Supplemenental information 2: Ethnic origin of the donor´s parents. Only n=156,716 donors with Chile (CL) as both parents' country of origin are considered. (NULL: Not indicated)
Ethnicity of parents (mother/father)	Number of donors	Donors [%]		Ethnicity of parents (mother/father)	Number of donors	Donors [%]		Ethnicity of parents (mother/father)	Number of donors	Donors [%]
Non-Indigenous/Non-Indigenous	124306	0.79319		Likan Antai/Non-Indigenous	20	0.00013		Rapa Nui/NULL	2	1e-05
Don't know/Don't know	8704	0.05554		Non-Indigenous/Likan Antai	19	0.00012		Rapa Nui/Mapuche	2	1e-05
NULL/NULL	7468	0.04765		Rapa Nui/Non-Indigenous	16	0.0001		Quechua/NULL	2	1e-05
Mapuche/Non-Indigenous	3192	0.02037		Non-Indigenous/Quechua	16	0.0001		Other Indogenous/Diaguita	2	1e-05
Non-Indigenous/Mapuche	2721	0.01736		Mapuche/Other Indogenous	15	0.0001		Other Indogenous/Aymara	2	1e-05
Mapuche/Mapuche	2501	0.01596		Mapuche/Aymara	15	0.0001		NULL/Other Indogenous	2	1e-05
Non-Indigenous/Don't know	1393	0.00889		Aymara/NULL	14	9e-05		Mestizo/Caucasian/White	2	1e-05
Don't know/Non-Indigenous	841	0.00537		Quechua/Don't know	13	8e-05		Likan Antai/Other	2	1e-05
Other/Other	783	0.005		Aymara/Mapuche	13	8e-05		Kawesqar/Don't know	2	1e-05
Mapuche/Don't know	657	0.00419		Non-Indigenous/Rapa Nui	12	8e-05		Don't know/Yagan/Yama	2	1e-05
Don't know/Mapuche	390	0.00249		Colla/Don't know	12	8e-05		Diaguita/Colla	2	1e-05
Other Indogenous/Non-Indigenous	280	0.00179		Diaguita/Other	11	7e-05		Caucasian/White/Don't know	2	1e-05
NULL/Non-Indigenous	261	0.00167		Diaguita/Mapuche	11	7e-05		Aymara/Other	2	1e-05
Diaguita/Non-Indigenous	257	0.00164		Quechua/Quechua	10	6e-05		Yagan/Yama/Don't know	1	1e-05
Other/Non-Indigenous	231	0.00147		Other Indogenous/Mapuche	10	6e-05		Rapa Nui/Aymara	1	1e-05
Non-Indigenous/NULL	212	0.00135		Mapuche/Diaguita	10	6e-05		Quechua/Other Indogenous	1	1e-05
Non-Indigenous/Diaguita	208	0.00133		Diaguita/Aymara	9	6e-05		Quechua/Mapuche	1	1e-05
Mapuche/NULL	198	0.00126		NULL/Other	8	5e-05		Quechua/Diaguita	1	1e-05
Aymara/Non-Indigenous	175	0.00112		NULL/Diaguita	8	5e-05		Quechua/Colla	1	1e-05
Non-Indigenous/Aymara	166	0.00106		NULL/Aymara	8	5e-05		Other/Yagan/Yama	1	1e-05
Non-Indigenous/Other	161	0.00103		Don't know/Other Indogenous	8	5e-05		Other/Other Indogenous	1	1e-05
NULL/Mapuche	138	0.00088		Don't know/Colla	8	5e-05		Other/Colla	1	1e-05
Non-Indigenous/Other Indogenous	134	0.00086		Colla/Colla	8	5e-05		Other Indogenous/Quechua	1	1e-05
Other Indogenous/Other Indogenous	122	0.00078		Quechua/Aymara	7	4e-05		Mestizo/Don't know	1	1e-05
Other/Don't know	111	0.00071		Don't know/Quechua	6	4e-05		Mapuche/Likan Antai	1	1e-05
Diaguita/Don't know	76	0.00048		Diaguita/NULL	6	4e-05		Mapuche/Kawesqar	1	1e-05
Diaguita/Diaguita	66	0.00042		Aymara/Diaguita	6	4e-05		Likan Antai/Quechua	1	1e-05
Aymara/Aymara	63	0.0004		Other/Aymara	5	3e-05		Likan Antai/NULL	1	1e-05
Aymara/Don't know	55	0.00035		Other Indogenous/NULL	5	3e-05		Likan Antai/Mapuche	1	1e-05
Don't know/Diaguita	51	0.00033		Likan Antai/Likan Antai	5	3e-05		Likan Antai/Aymara	1	1e-05
Don't know/Other	48	0.00031		Likan Antai/Don't know	5	3e-05		Kawesqar/Other	1	1e-05
Don't know/NULL	42	0.00027		Other/NULL	4	3e-05		Kawesqar/NULL	1	1e-05
Don't know/Aymara	42	0.00027		Other Indogenous/Other	4	3e-05		Don't know/Kawesqar	1	1e-05
Quechua/Non-Indigenous	36	0.00023		Non-Indigenous/Kawesqar	4	3e-05		Diaguita/Other Indogenous	1	1e-05
Mapuche/Other	34	0.00022		Mapuche/Colla	4	3e-05		Diaguita/Kawesqar	1	1e-05
NULL/Don't know	32	0.0002		Don't know/Likan Antai	4	3e-05		Colla/Mapuche	1	1e-05
Caucasian/White/Caucasian/White	30	0.00019		Rapa Nui/Rapa Nui	3	2e-05		Colla/Aymara	1	1e-05
Other/Mapuche	28	0.00018		Rapa Nui/Don't know	3	2e-05		Caucasian/White/Mestizo	1	1e-05
Colla/Non-Indigenous	26	0.00017		Other/Diaguita	3	2e-05		Aymara/Quechua	1	1e-05
Mestizo/Mestizo	25	0.00016		Kawesqar/Non-Indigenous	3	2e-05		Aymara/Other Indogenous	1	1e-05
Non-Indigenous/Colla	21	0.00013		Colla/NULL	3	2e-05		Aymara/Likan Antai	1	1e-05
Other Indogenous/Don't know	20	0.00013		Colla/Diaguita	3	2e-05

## Sheet: S3 Countries CT+HAC
Supplemental information 3: Countries originating CT and HAC requests.
Country of request	n	%
Chile	493	0.331317
USA	388	0.260753
Argentina	151	0.101478
France	74	0.0497312
Spain	66	0.0443548
Canada	58	0.0389785
Italy	47	0.031586
UK	45	0.0302419
Germany	44	0.0295699
Brazil	17	0.0114247
Netherlands	15	0.0100806
Australia	13	0.00873656
Belgium	12	0.00806452
Switzerland	10	0.00672043
Greece	10	0.00672043
Colombia	6	0.00403226
Portugal	6	0.00403226
Turkey	6	0.00403226
Denmark	5	0.00336022
Sweden	5	0.00336022
South Africa	5	0.00336022
Croacia	2	0.00134409
India	2	0.00134409
Norway	2	0.00134409
Austria	1	0.000672043
Czechia	1	0.000672043
Israel	1	0.000672043
Iran	1	0.000672043
Uruguay	1	0.000672043
Russia	1	0.000672043
Total	1488

## Sheet: S4 Product destination
Supplemental information 4: Product shipment destination
Country of destiny	BM	PBSC	Total	%
Chile	21	73	94	48.4536
USA	7	26	33	17.0103
Spain	2	15	17	8.76289
Argentina	1	13	14	7.21649
Germany	0	6	6	3.09278
Canada	0	5	5	2.57732
Italy	2	3	5	2.57732
France	1	3	4	2.06186
Australia	0	2	2	1.03093
Belgium	0	2	2	1.03093
UK	0	2	2	1.03093
Sweden	1	0	1	0.515464
Turkey	0	2	2	1.03093
South Africa	0	2	2	1.03093
Switzerland	1	0	1	0.515464
Norway	0	1	1	0.515464
Netherlands	0	1	1	0.515464
Portugal	0	1	1	0.515464
Brazil	0	1	1	0.515464
Grand Total	36	158	194	100
